# Supplementary material for: Beyond the triglyceride-glucose index, the cholesterol- high-density lipoprotein -glucose index as a superior predictor for diabetes risk in patients with major adverse cardiovascular events: dual evidence from the CHARLS database and real-world data
Source: Front Endocrinol (Lausanne). 2026 Mar 12;17:1797342. doi: 10.3389/fendo.2026.1797342 (PMC13019095; doi:10.3389/fendo.2026.1797342)
Supplement: Supplementary Figure 1 — Lollipop chart of missing rates for study variables. (A) Missing rates of variables in the CHARLS dataset, (B) Missing rates of variables in the CHSY dataset, (C) Missing Variable Imputation Density Map in CHARLS Database and (D) Missing Variable Imputation Density Map in CHSY dataset. [file DataSheet1.zip › Supplementary Table 12.xlsx]

## Sheet: 正态性检验分析结果
Supplementary Table 12. Discrimination and Calibration Performance of the TyG and CHG Models in Predicting Diabetes Risk among MACE Patients.
Model	AUC	CI_lower	CI_upper	Brier_Score	Chi_square	P_value
TyG	0.625753	0.582007	0.669499	0.13007	3.61837	0.889811
CHG	0.632141	0.586199	0.678082	0.129655	8.98699	0.343395
