# Supplementary material for: Beyond the triglyceride-glucose index, the cholesterol- high-density lipoprotein -glucose index as a superior predictor for diabetes risk in patients with major adverse cardiovascular events: dual evidence from the CHARLS database and real-world data
Source: Front Endocrinol (Lausanne). 2026 Mar 12;17:1797342. doi: 10.3389/fendo.2026.1797342 (PMC13019095; doi:10.3389/fendo.2026.1797342)
Supplement: Supplementary Figure 1 — Lollipop chart of missing rates for study variables. (A) Missing rates of variables in the CHARLS dataset, (B) Missing rates of variables in the CHSY dataset, (C) Missing Variable Imputation Density Map in CHARLS Database and (D) Missing Variable Imputation Density Map in CHSY dataset. [file DataSheet1.zip › Supplementary Table 2.xlsx]

## Sheet: 正态性检验分析结果
Supplementary Table 2. Results of normality tests
CHARLS dataset
Variable	Test	Statistic	P_Value
Age	Lilliefors (Kolmogorov-Smirnov)	0.0420634	6.61e-05
BMI	Lilliefors (Kolmogorov-Smirnov)	0.0504881	3.47e-07
HDL	Lilliefors (Kolmogorov-Smirnov)	0.0625986	2.63e-11
LDL	Lilliefors (Kolmogorov-Smirnov)	0.0409429	0.000122131
TC	Lilliefors (Kolmogorov-Smirnov)	0.0434959	2.93e-05
TG	Lilliefors (Kolmogorov-Smirnov)	0.141296	2.47e-62
UA	Lilliefors (Kolmogorov-Smirnov)	0.051742	1.44e-07
GLU	Lilliefors (Kolmogorov-Smirnov)	0.103333	1.8e-32
TyG	Lilliefors (Kolmogorov-Smirnov)	0.0464757	4.85e-06
CHG	Lilliefors (Kolmogorov-Smirnov)	0.0331499	0.00509984
CHSY dataset
Variable	Test	Statistic	P_Value
Age	Lilliefors (Kolmogorov-Smirnov)	0.0468211	0.00273085
BMI	Lilliefors (Kolmogorov-Smirnov)	0.0659651	1.11912e-06
HDL	Lilliefors (Kolmogorov-Smirnov)	0.0647288	2.03547e-06
LDL	Lilliefors (Kolmogorov-Smirnov)	0.0585346	3.34944e-05
TC	Lilliefors (Kolmogorov-Smirnov)	0.0583411	3.63656e-05
TG	Lilliefors (Kolmogorov-Smirnov)	0.169241	2.19822e-48
UA	Lilliefors (Kolmogorov-Smirnov)	0.0889038	1.58805e-12
GLU	Lilliefors (Kolmogorov-Smirnov)	0.179006	2.25e-54
TyG	Lilliefors (Kolmogorov-Smirnov)	0.0445272	0.00563695
CHG	Lilliefors (Kolmogorov-Smirnov)	0.0792666	7.85897e-10
